# Supplementary material for: Habitat Dynamics and Protected Area Effectiveness of the Endangered Paphiopedilum Subgen. Brachypetalum (Orchidaceae) Under Climate Change
Source: Ecol Evol. 2026 Apr 20;16(4):e73529. doi: 10.1002/ece3.73529 (PMC13093697; doi:10.1002/ece3.73529)
Supplement: Supplementary file 1 — Table S1: ROC and TSS values for all models. Table S2: Relative importance of environmental variables in ensemble models. Table S3: Response curves of environmental variables in EMmedian. Table S4: Range shifts and centroid migrations under different climate scenarios. [file ECE3-16-e73529-s001.xlsx]

## Sheet: S1
Table S1 ROC and TSS values for all models.
Model	AUC	TSS
RF	0.99916	0.98356
EMmedian	0.996	0.963
EMmean	0.993	0.915
EMwmean	0.993	0.915
GBM	0.99004	0.91356
MAXENT	0.941458	0.865958
ANN	0.91724	0.78348
CTA	0.90812	0.7622
MARS	0.93232	0.75764
XGBOOST	0.93144	0.75592
GLM	0.92172	0.75004
FDA	0.91892	0.74252
SRE	0.78148	0.56308
GAM	0.81972	0.55412
Notes: The number retains three decimal places

## Sheet: S2
Table S2 Relative importance of environmental variables in ensemble models
Model	Variable	Importance
EMwmean	bio9	0.193112
EMwmean	bio2	0.115269
EMwmean	bio14	0.0883033
EMwmean	bio13	0.0688773
EMwmean	bio5	0.0568453
EMwmean	SAND	0.0331253
EMwmean	COARSE	0.0104627
EMwmean	BSAT	0.006669
EMwmean	Slope	0.00422467
EMwmean	Asoect	0.001833
EMmedian	bio9	0.134889
EMmedian	bio14	0.0727153
EMmedian	bio2	0.0673123
EMmedian	bio13	0.059395
EMmedian	bio5	0.048489
EMmedian	SAND	0.027165
EMmedian	BSAT	0.0104377
EMmedian	COARSE	0.00935767
EMmedian	Slope	0.00891267
EMmedian	Asoect	0.00437467
EMmean	bio9	0.178294
EMmean	bio2	0.107852
EMmean	bio14	0.0881213
EMmean	bio13	0.0611653
EMmean	bio5	0.053838
EMmean	SAND	0.031638
EMmean	COARSE	0.010429
EMmean	BSAT	0.00657733
EMmean	Slope	0.00388467
EMmean	Asoect	0.00176033
Notes: The number retains two decimal places

## Sheet: S3
Table S3 Response curves of environmental variables in Emmedian
Model	Min Value	Max Value	Minimum distribution probability(%)
bio_13	183.77	857	60
bio_14	8.64	55	60
bio_2	6.24	10.67	60
bio_5	10.5	32.46	60
bio_9	6.1	20.08	60
Asoect	-1	359.89	60
BSAT	1	85	60
COARSE	1	36	60
SAND	1	72	60
Slope	0	26.79	60
bio_13	230.74	402.96	80
bio_14	9.73	31	80
bio_2	6.9	8.69	80
bio_5	24.08	31.59	80
bio_9	6.95	16.69	80
Asoect	-1	359.89	80
BSAT	1	57.85	80
COARSE	8.07	36	80
SAND	2.43	33.99	80
Slope	0.54	26.79	80

## Sheet: S4
Table S4 Range shifts and centroid migrations under different climate scenarios
Climate Scenarios Change	Loss( km²）	Stab( km²）	Gain( km²）	Suitable Area
LIG-Current	4333.16	3202.01	396726	All Suitable
MH-Current	92831.2	215114	184814	All Suitable
Current-2050_126	247294	152645	33381	All Suitable
Current-2050_245	219951	179988	61327.6	All Suitable
Current-2050_585	269026	130913	68904.7	All Suitable
Current-2090_126	205816	194123	59671.1	All Suitable
Current-2090_245	292953	106985	77016.7	All Suitable
Current-2090_585	372715	27223.9	34162	All Suitable
LIG-Current	72.91	0	90342.8	Highly Suitable
MH-Current	25197.2	29032.5	61310.3	Highly Suitable
Current-2050_126	77994.9	12347.9	2772.25	Highly Suitable
Current-2050_245	81825.2	8517.58	5489.57	Highly Suitable
Current-2050_585	87067	3275.81	6493.43	Highly Suitable
Current-2090_126	75858.7	14484	7692.41	Highly Suitable
Current-2090_245	89708.9	633.91	2630.17	Highly Suitable
Current-2090_585	90342	0.78	84.05	Highly Suitable
Notes: The number retains two decimal places
